# Supplementary material for: Ss4368: Pathogen-Associated Molecular Pattern for Inducing Plant Cell Death and Resistance to Phytophthora capsici
Source: Int J Mol Sci. 2024 Aug 8;25(16):8674. doi: 10.3390/ijms25168674 (PMC11354642; doi:10.3390/ijms25168674)
Supplement: Supplementary file 1 [file ijms-25-08674-s001.zip]

Archive with 2 entries (2 files):
- ijms-3138515-Figures-supplementary.pdf
- Supplementary Table S1.xlsx
