# Supplementary material for: Ss4368: Pathogen-Associated Molecular Pattern for Inducing Plant Cell Death and Resistance to Phytophthora capsici
Source: Int J Mol Sci. 2024 Aug 8;25(16):8674. doi: 10.3390/ijms25168674 (PMC11354642; doi:10.3390/ijms25168674)
Supplement: Supplementary file 1 [file ijms-25-08674-s001.zip › Supplementary Table S1.xlsx]

## Sheet: Primers listed in article
Table S1. All primers used in this study
Primers	Sequence (5 -> 3)	Purpose
p107-Ss4368-F	tcagcaccagctagcatcgatATGAAGTTCTCCCCCATCATCG	Clone Ss4368 and Ss4368Δsp to pGR107 for expression in Nicotiana benthamiana
p107-Ss4368Δsp-F	tcagcaccagctagcatcgatATGGCCCCCACCTCATCC
p107-Ss4368-R	aaccgttcatcggcggtcgacCTAAGGGGTCTTTGCTCTCCAA
pSUC2-Ss4368-F	CTCGGAATTTTAATTAAGAATTCATGAAGTTCTCCCCCATCATCGCC	Clone Ss4368 to pSUC2 for yeast signal sequence trap
pSUC2-Ss4368-R	TCACTATAGGGAGAACCTCGAGTGCGGAGACGATGGCGGGGAGG
pBinGlyRed3-Ss4368-F	agaggacacgaattctctagaATGAAGTTCTCCCCCATCATCG	Clone Ss4368 to pBinGlyRed3 for expression in N. benthamiana
pBinGlyRed3-Ss4368-R	aagggctgcggccgcctcgagAGGGGTCTTTGCTCTCCAAGTAT
pBinGFP4-Ss4368-F	atttacgaacgatagggtaccATGAAGTTCTCCCCCATCATCG	Clone Ss4368 to pBinGFP4 for subcellular localization
pBinGFP4-Ss4368-R	gcccttgctcaccatggatccAGGGGTCTTTGCTCTCCAAGTAT
p107-PR1-Ss4368-F1	tcagcaccagctagcatcgatATGAATTTTACTGGCTATTCTCGATTT	Clone PR1SP-Ss4368ΔSPto pGR107 for expression in N. benthamiana
p107-PR1-Ss4368-R1	cAGCTTTCGAGGGAAGAACAAGA
p107-PR1-Ss4368-F2	tgttcttccctcgaaagctGCCCCCACCTCATCCCCA
p107-PR1-Ss4368-R2	aaccgttcatcggcggtcgacCTAAGGGGTCTTTGCTCTCCAA
Ss4368-C1-F	CGCGATGGCCAAACAgcCGGTGCCCCTT	Clone Ss4368 cysteine residue mutants to pGR107 for expression in N. benthamiana
Ss4368-C1-R	gcTGTTTGGCCATCGCGGGTGAATAGT
Ss4368-C2-F	GCCGGTCAAAAAGCTgcTCCTTTGACTT
Ss4368-C2-R	gcAGCTTTTTGACCGGCATGTGCGGCT
Ss4368-C3-F	TCGATCAGGACTAAAgcTATGAATGGATAT
Ss4368-C3-R	gcTTTAGTCCTGATCGAAGCCCTCTTAGTC
Ss4368-C4-F	AATGGATATCAAGCAgcCGTTACCAATC
Ss4368-C4-R	gcTGCTTGATATCCATTCATACATTTAG
Ss4368-C5-F	AGCGGCAAACAAAGCTgcTACTCAACTTG
Ss4368-C5-R	gcAGCTTTGTTTGCCGCTTTACGATTGG
Ss4368-C6-F	CAGGCTGTTACGGTCgcCCAAAACTCAC
Ss4368-C6-R	gcGACCGTAACAGCCTGTAAATGACCC
p107-Ss4368-m1/m2/m3/m4/m5/m6/m7/m8-F1	tcagcaccagctagcatcgatATGAAGTTCTCCCCCATCATCG	Clone Ss4368 truncated mutants to pGR107 for expression in N. benthamiana
p107-Ss4368-m1/m6-R	aaccgttcatcggcggtcgacCTACCTCTTAGTCTTATCCTTGGATTTACT
p107-Ss4368-m2-R	aaccgttcatcggcggtcgacCTACATCTTATTCATGAGGTCGGTG
p107-Ss4368-m3-R1	atagttcgagggggtccgtTGCGGAGACGATGGCGGG
p107-Ss4368-m3-F2	aACGGACCCCCTCGAACTATT
p107-Ss4368-m3/m4/m5/m7-R2	aaccgttcatcggcggtcgacCTAAGGGGTCTTTGCTCTCCAA
p107-Ss4368-m4-R1	ttgcagcagaGATGTCTAGGTTGGCTGGGGA
p107-Ss4368-m4-F2	cctagacatcTCTGCTGCAACGAAAGCCG
p107-Ss4368-m5-R1	gtcctgatcgaagcCATCTTATTCATGAGGTCGGTGTATT
p107-Ss4368-m5-F2	aagatgGCTTCGATCAGGACTAAATGTATGA
p107-Ss4368-m6-R1	ttcgttgcagcagaTGCGGAGACGATGGCGGG
p107-Ss4368-m6-F2	tccgcaTCTGCTGCAACGAAAGCCG
p107-Ss4368-m7-R1	ttagtcctgatcgaagcTGCGGAGACGATGGCGGG
p107-Ss4368-m7-F2	gcaGCTTCGATCAGGACTAAATGTATGA
p107-Ss4368-m8-R	aaccgttcatcggcggtcgacCTAATCAACAGTACCCCCAAGTTG
qRT-NbEF1a-F	CCCAAGAGGCCCTCAGACA	qRT-PCR analysis in N. benthamiana
qRT-NbEF1a-R	CACACGACCAACAGGGACAGT
qRT-NbPR1a-F	CCGCCTTCCCTCAACTCAAC
qRT-NbPR1a-R	GCACAACCAAGACGTACTGAG
qRT-NbPR2-F	AGGTGTTTGCTATGGAATGC
qRT-NbPR2-R	TCTGTACCCACCATCTTGC
qRT-NbPAL08-F	TATCACCCCATGCTTGCCTC
qRT-NbPAL08-R	AGTGGCCTTGGAATTGGGTC
qRT-NbPAL10-F	GTCACTCCATGTTTGCCCCT
qRT-NbPAL10-R	GACCTGTGAGTAAACCGGCA
qRT-NbLOX2-F	TCTTGGGTGGCTCCTCTGACT
qRT-NbLOX2-R	TGTTGGAGGTCTGCCTGTTCT
qRT-NbAOS-F	CTGGGGTCAAACTCCACACT
qRT-NbAOS-R	TTGTGATGCAACTGGTGGTT
qRT-NbHIN1-F	CCAACTTGAACGGAGCCTATTA
qRT-NbHIN1-R	AGGCATCCAAAGAGACAACTAC
qRT-NbHSR203J-F	ACGCAGATTTCAACCGAGTAT
qRT-NbHSR203J-R	GCCAGTCGCATTGGAGATAA
RT-INF1-F1	TTTCGTGCTCTGTTCGCT	Semi-quantitative RT-PCR analysis in N. benthamiana
RT-INF1-R1	TGTACTGCTCCGTCGTGG
RT-Ss4368-F	AGAGGGCTTCGATCAGGACT
RT-Ss4368-R	ACAGCCTGTAAATGACCCCG
RT-Bc4368-F	CTTTTCCTCCCCGCCATC
RT-Bc4368-R	TGCGTAGGGTCTGATTCG
RT-NbEF1a-F	CCCAAGAGGCCCTCAGACA
RT-NbEF1a-R	CACACGACCAACAGGGACAGT
